# Supplementary material for: Comparative host transcriptome in response to pathogenic fungi identifies common and species-specific transcriptional antifungal host response pathways
Source: Comput Struct Biotechnol J. 2020 Dec 26;19:647–63. doi: 10.1016/j.csbj.2020.12.036 (PMC7817431; doi:10.1016/j.csbj.2020.12.036)
Supplement: Supplementary data 2 [file mmc2.xlsx]

## Sheet: Foglio1
Table S1. eQTL of Candidemia associated SNPs; related to Table 1
ID_SNP	Trait	CHR	START	END	Effective_Allele	tissue	Tissue_State	xqtl	Effect_Size	Effect_Size_Desc	SE	SE_Desc	PVAL	FDR	PMID	Journal	year	Platform	Population	Sample_Size
rs9994	PROZ	13	113812962	113826700	C	Blood	null	eQTL	NA	NA	NA	Estimated SE	2.7e-70	NA	bioRxiv_447367	bioRxiv	2018	Illumina HT-12v3, Illumina HT-12v4 and Illumina HT-12v4 WGDASL arrays	MIX	31684
rs9994	PROZ	13	113812962	113826700	C	Blood	normal	eQTL	-0.44709	beta	0.0699023	Original reported SE	6.06e-10	NA	25954001	Science	2015	Illumina HiSeq 2000	EUR	369
rs9994	F10	13	113777128	113803843	C	Blood	null	eQTL	NA	NA	NA	Estimated SE	3.94e-08	NA	bioRxiv_447367	bioRxiv	2018	Illumina HT-12v3, Illumina HT-12v4 and Illumina HT-12v4 WGDASL arrays	MIX	31684
rs9994	PCID2	13	113831853	113863029	C	Blood	normal	eQTL	-0.161668	beta	0.0317866	Original reported SE	3.7e-07	NA	28065468	American journal of human genetics	2017	Illumina Whole-Genome Expression BeadChips	MIX	2765
rs9994	PCID2	13	113831853	113863029	NA	Blood-Monocyte	normal	eQTL	-0.207345	beta	0.109728	Original reported SE	9.01e-07	NA	24786080	Science	2014	Affymetrix GeneChip Human Gene ST 1.0 microarrays	MIX	696
rs9994	GRTP1	13	113978479	114018463	C	Blood	null	eQTL	NA	NA	NA	Estimated SE	1.2e-05	NA	bioRxiv_447367	bioRxiv	2018	Illumina HT-12v3, Illumina HT-12v4 and Illumina HT-12v4 WGDASL arrays	MIX	31684
rs1876730	KCTD11	17	7255208	7258263	C	Thymus	Thymoma (THYM)	eQTL	-0.51	beta	0.112916	Estimated SE	1.48e-05	NA	29036324	Nucleic acids research	2018	null	MIX	120
rs9994	CUL4A	13	113862507	113921422	NA	Blood	eczema	eQTL	-0.314281	beta	0.075347	Original reported SE	3.03e-05	NA	25951796	Nature communications	2015	Affymetrix U133 Plus 2.0 GeneChip	EUR	240
rs9994	CUL4A	13	113862507	113921422	C	Blood	null	eQTL	NA	NA	NA	Estimated SE	3.52e-05	NA	bioRxiv_447367	bioRxiv	2018	Illumina HT-12v3, Illumina HT-12v4 and Illumina HT-12v4 WGDASL arrays	MIX	31684
rs9994	LAMP1	13	113951554	113977987	NA	Blood-Monocyte	LPS exposure 24h	eQTL	-3.98594	t-statistic	1.00522	Estimated SE	8.58e-05	0.00649	24604202	Science	2014	Illumina HumanHT-12 v4 BeadChip	EUR	432
rs9994	LAMP1	13	113951554	113977987	NA	Blood-Monocyte	IFN-alpha exposure	eQTL	-3.80623	t-statistic	1.00307	Estimated SE	0.000169	0.0095	24604202	Science	2014	Illumina HumanHT-12 v4 BeadChip	EUR	432
rs9994	CUL4A	13	113862507	113921422	T	Lymphocyte	normal	eQTL	-0.227818	beta	0.0632	Original reported SE	0.000312	NA	25951796	Nature communications	2015	Affymetrix HGC U133 Plus 2.0 GeneChip	EUR	368
rs1876730	DVL2	17	7128661	7137836	NA	Blood	normal	eQTL	0.0698074	beta	0.0200642	Estimated SE	0.000503	0.0332	30545857	Science	2018	RNA-seq	MIX	1866
rs9994	LAMP1	13	113951554	113977987	C	Blood	null	eQTL	NA	NA	NA	Estimated SE	0.00162	NA	bioRxiv_447367	bioRxiv	2018	Illumina HT-12v3, Illumina HT-12v4 and Illumina HT-12v4 WGDASL arrays	MIX	31684
rs9994	LAMP1	13	113951554	113977987	NA	Blood-Monocyte	LPS exposure 2h	eQTL	-2.88805	t-statistic	1.00534	Estimated SE	0.00427	0.182	24604202	Science	2014	Illumina HumanHT-12 v4 BeadChip	EUR	432
rs9994	PROZ	13	113812962	113826700	C	Blood-T cell CD8+	normal	eQTL	2.78961	Z-score	0.953527	Estimated SE	0.00528	0.843	29610479	Nature genetics	2018	Illumina HiSeq4000	EUR	45
rs9994	F7	13	113760102	113774995	C	Blood	null	eQTL	NA	NA	NA	Estimated SE	0.00552	NA	bioRxiv_447367	bioRxiv	2018	Illumina HT-12v3, Illumina HT-12v4 and Illumina HT-12v4 WGDASL arrays	MIX	31684
rs4773114	ING1	13	111365083	111375686	NA	Blood-T cell CD4+ naive	normal	eQTL	-0.2654	beta	0.1065	Original reported SE	0.0127	0.336	27863251	Cell	2016	HiSeq 2000	MIX	197
rs73210879	SLC18A1	8	20002366	20040717	A	Blood-B cell	normal	eQTL	-2.25658	Z-score	0.967394	Estimated SE	0.024	0.977	29610479	Nature genetics	2018	Illumina HiSeq4000	EUR	45
rs4773114	RAB20	13	111175413	111214069	T	Blood	null	eQTL	NA	NA	NA	Estimated SE	0.031	NA	bioRxiv_447367	bioRxiv	2018	Illumina HT-12v3, Illumina HT-12v4 and Illumina HT-12v4 WGDASL arrays	MIX	31684
rs4773114	COL4A1	13	110801310	110959504	G	Blood-Monocytes CD14+	normal	eQTL	0.1738	beta	0.0828937	Estimated SE	0.0373	0.433	27863251	Cell	2016	HiSeq 2000	MIX	197
rs4773114	MYO16-AS1	13	109816250	109853831	T	Blood	null	eQTL	NA	NA	NA	Estimated SE	0.0415	NA	bioRxiv_447367	bioRxiv	2018	Illumina HT-12v3, Illumina HT-12v4 and Illumina HT-12v4 WGDASL arrays	MIX	31684
rs9994	TMCO3	13	114145336	114208905	C	Blood	null	eQTL	NA	NA	NA	Estimated SE	0.0419	NA	bioRxiv_447367	bioRxiv	2018	Illumina HT-12v3, Illumina HT-12v4 and Illumina HT-12v4 WGDASL arrays	MIX	31684
rs9994	MCF2L	13	113548692	113754056	T	Blood-Monocytes CD14+	normal	eQTL	-0.2581	beta	0.126898	Estimated SE	0.0433	0.444	27863251	Cell	2016	HiSeq 2000	MIX	197
rs9994	PROZ	13	113812962	113826700	C	Blood	normal	eQTL	2.01622	Z-score	0.973188	Estimated SE	0.0438	0.932	29610479	Nature genetics	2018	Illumina HiSeq4000	EUR	45
Legend: p-value: study original P-value (filter <0.1); Effect Size: beta, or t-statistic, or chi-squared statistic, or odds ratio, or LOD score; SE: standard error, estimate by P-value, sample size and effect size if missing; FDR: false discovery rate.
